# Supplementary material for: Wing morphology predicts geographic range size in vespertilionid bats
Source: Sci Rep. 2019 Mar 14;9:4526. doi: 10.1038/s41598-019-41125-0 (PMC6418303; doi:10.1038/s41598-019-41125-0)
Supplement: Supplementary file 2 — Supplementary dataset [file 41598_2019_41125_MOESM2_ESM.xlsx]

## Sheet: Sheet1
Species	Range area (km2)	Longitudinal extent (degrees)	Body mass (kg)	Body mass refs	Aspect ratio	Wing loading (Nm-2)	Relative wing loading	Wing morphology refs	Migration habit	Migration habit ref	Biogeographic realm	Foraging guild	Foraging guild refs
Scotophilus heathii	5.73954e+06	52.2897	0.0345	1	8	15	46.0719	1	Non-migration	21	Oriental	Open-space aerial foraging	22
Scotophilus viridis	4.65994e+06	58.3454	0.0278	2	5.9	17.1	56.4412	2	Non-migration	21	Afrotropical	Edge-space aerial foraging	23
Scotophilus dinganii	1.09521e+07	63.1363	0.024	1	7.3	12.4	42.9831	1	Non-migration	21	Afrotropical	Edge-space aerial foraging	24
Scotophilus dinganii	1.09521e+07	63.1363	0.028	2	6.3	14.2	46.7574	2	Non-migration	21	Afrotropical	Edge-space aerial foraging	24
Scotophilus kuhlii	5.22558e+06	63.4297	0.01989	3	7	16.8	61.9975	3	Non-migration	21	Oriental	Edge-space aerial foraging	25
Nycticeius humeralis	2.88301e+06	27.1869	0.0096	1	6.8	10.7	50.3376	1	Non-migration	21	Nearctic
Mimetillus moloneyi	3.62074e+06	53.6301	0.0088	1	6.7	18	87.1719	1	Non-migration	21	Afrotropical
Idionycteris phyllotis	1.39058e+06	17.3567	0.012	1	5.8	6.6	28.8239	1	Non-migration	21	Nearctic	Narrow-space gleaning	16
Plecotus auritus	6.53239e+06	68.6567	0.00783	4	5.7	7.1	35.7493	4	Non-migration	21	Palearctic	Narrow-space gleaning	26
Plecotus austriacus	3.04917e+06	48.1324	0.01	1	6.1	7.9	36.6629	1	Non-migration	21	Palearctic	Narrow-space gleaning	26
Corynorhinus townsendii	4.59673e+06	45.9294	0.0102	1	5.9	7.2	33.1945	1	Non-migration	21	Nearctic	Narrow-space gleaning	16
Corynorhinus rafinesquii	1.33385e+06	19.5818	0.0083	1	5.9	5.9	29.1356	1	Non-migration	21	Nearctic
Barbastella barbastellus	3.80295e+06	66.1072	0.0103	1	6	9.1	41.818	1	Non-migration	21	Palearctic	Edge-space aerial foraging	27
Lasiurus borealis	4.88226e+06	42.5207	0.0167	1	6.7	14	54.7642	1	Long distance	21	Nearctic	Edge-space aerial foraging	16
Lasiurus cinereus	2.10796e+07	117.937	0.033	1	8.1	16.5	51.4355	1	Long distance	21	Cosmopolitan	Edge-space aerial foraging	28
Histiotus macrotus	1.80478e+06	14.6947	0.00937	5	6.78	7.08	33.5778	5	Non-migration	21	Neotropical
Lasiurus ega	1.5726e+07	67.474	0.0107	6	7.6	7.2	32.6692	6	Long distance	21	Neotropical	Edge-space aerial foraging	29
Lasiurus intermedius	1.74858e+06	32.9504	0.0202	6	7.7	10.8	39.6506	6	Long distance	21	Cosmopolitan	Edge-space aerial foraging	30
Neoromicia capensis	1.37427e+07	66.4255	0.007	1	6.4	7.1	37.1097	1	Non-migration	21	Afrotropical	Edge-space aerial foraging	24
Neoromicia capensis	1.37427e+07	66.4255	0.0063	2	5.7	6.9	37.3533	2	Non-migration	21	Afrotropical	Edge-space aerial foraging	24
Laephotis wintoni	1.91812e+06	14.7099	0.0096	7	5.7	7	32.9312	7	Non-migration	21	Afrotropical
Neoromicia zuluensis	3.47955e+06	27.1778	0.004	1	6.4	5.7	35.9011	1	Unknown		Afrotropical
Neoromicia tenuipinnis	4.24682e+06	54.5438	0.0053	1	5.5	9.9	56.772	1	Unknown		Afrotropical	Edge-space aerial foraging	23
Neoromicia nana	1.04411e+07	61.7755	0.005	1	7.3	8.4	49.1148	1	Non-migration	21	Afrotropical	Edge-space aerial foraging	24
Chalinolobus gouldii	7.36944e+06	54.8528	0.0153	1	7.8	10.7	43.0949	1	Non-migration	21	Australian	Edge-space aerial foraging	22
Chalinolobus gouldii	7.36944e+06	54.8528	0.0122	8	6.53	8.2	35.6148	8	Non-migration	21	Australian	Edge-space aerial foraging	22
Chalinolobus gouldii	7.36944e+06	54.8528	0.0138	9	7.17	9.45	39.3922	9	Non-migration	21	Australian	Edge-space aerial foraging	22
Chalinolobus morio	2.317e+06	39.4918	0.0099	1	7.4	8.9	41.4424	1	Non-migration	21	Australian	Edge-space aerial foraging	22
Chalinolobus morio	2.317e+06	39.4918	0.0075	8	6.11	6.29	32.1287	8	Non-migration	21	Australian	Edge-space aerial foraging	22
Chalinolobus dwyeri	540246	6.0766	0.0085	1	6	6.6	32.3347	1	Non-migration	21	Australian
Chalinolobus nigrogriseus	1.4767e+06	31.5012	0.00903	4	7.8	8.8	42.2525	4	Non-migration	21	Australian
Chalinolobus picatus	1.15434e+06	12.1621	0.006	8	6.03	7.07	38.9011	8	Non-migration	21	Australian
Chalinolobus tuberculatus	137382	11.5943	0.01046	10	6.5	8.5	38.8606	11	Unknown		Australian
Vespadelus regulus	1.24238e+06	38.6636	0.0056	1	6.8	6.6	37.1598	1	Non-migration	21	Australian	Edge-space aerial foraging	31
Vespadelus vulturnus	1.40218e+06	15.2868	0.0045	1	7.5	6.4	38.7583	1	Non-migration	21	Australian	Edge-space aerial foraging	31
Vespadelus vulturnus	1.40218e+06	15.2868	0.0041	8	5.19	6.36	39.7298	8	Non-migration	21	Australian	Edge-space aerial foraging	31
Vespadelus vulturnus	1.40218e+06	15.2868	0.0039	9	6.35	6.38	40.5246	9	Non-migration	21	Australian	Edge-space aerial foraging	31
Vespadelus darlingtoni	503844	22.5796	0.0072	9	6.5	6.4	33.1384	9	Non-migration	21	Neotropical
Vespadelus pumilus	148632	9.3281	0.0055	1	7.4	7.3	41.3485	1	Unknown		Australian
Vespadelus pumilus	148632	9.3281	0.0044	8	6.36	5.53	33.7413	8	Unknown		Australian
Pipistrellus cadornae	513210	20.5804	0.0096	12	5.65	9	42.3401	12	Non-migration	21	Oriental
Pipistrellus pulveratus	2.65299e+06	25.9868	0.0054	12	5.68	5.68	32.3699	12	Non-migration	21	Cosmopolitan
Nycticeinops schlieffeni	5.49834e+06	62.8151	0.005	1	6.9	6.7	39.1749	1	Non-migration	21	Afrotropical	Edge-space aerial foraging	24
Scotorepens orion	487260	9.3337	0.0117	1	7.2	11.1	48.8874	1	Unknown		Australian
Scotorepens orion	487260	9.3337	0.0113	8	5.97	10.43	46.4722	8	Unknown		Australian
Scotorepens orion	487260	9.3337	0.0093	9	6.59	10.77	51.2059	9	Unknown		Australian
Scotorepens greyii	4.06436e+06	39.9912	0.0077	8	6.16	7.85	39.7468	8	Non-migration	21	Australian
Pipistrellus anchietae	1.45689e+06	32.7979	0.0057	2	5.2	6.5	36.3815	2	Unknown		Oriental	Edge-space aerial foraging	24
Tylonycteris pachypus	4.16996e+06	54.6134	0.0045	12	5.55	7.74	46.8733	12	Non-migration	21	Oriental	Edge-space aerial foraging	32
Tylonycteris robustula	2.7065e+06	33.7347	0.008	1	8.3	13.3	66.4893	1	Non-migration	21	Oriental	Edge-space aerial foraging	32
Tylonycteris robustula	2.7065e+06	33.7347	0.0065	3	7.2	12.2	65.3606	3	Non-migration	21	Oriental	Edge-space aerial foraging	32
Vespertilio murinus	1.57094e+07	142.781	0.0115	1	7	10.2	45.1824	1	Long distance	21	Palearctic	Open-space aerial foraging	26
Pipistrellus rueppellii	2.4292e+06	64.8817	0.007	1	6.3	6.8	35.5417	1	Non-migration	21	Afrotropical	Edge-space aerial foraging	33
Glischropus tylopus	2.45136e+06	32.7121	0.0044	4	6.3	5.3	32.338	4	Non-migration	21	Oriental
Pipistrellus javanicus	3.70775e+06	57.8879	0.005	12	5.48	6.36	37.1869	12	Non-migration	21	Oriental
Pipistrellus stenopterus	640600	28.5161	0.0152	4	6.8	17.7	71.4438	4	Non-migration	21	Oriental
Pipistrellus pipistrellus	1.14969e+07	133.416	0.0052	1	7.5	8.1	46.7456	1	Long distance	21	Cosmopolitan	Edge-space aerial foraging	34
Pipistrellus kuhlii	1.07231e+07	97.8299	0.0047	1	6.3	8.5	50.7351	1	Non-migration	21	Cosmopolitan	Edge-space aerial foraging	26
Pipistrellus hesperidus	1.60113e+06	75.7301	0.0073	13	5.42607	8.48495	43.7325	13	Unknown		Afrotropical	Edge-space aerial foraging	24
Pipistrellus hesperidus	1.60113e+06	75.7301	0.0062	2	6	6.3	34.2875	2	Unknown		Afrotropical	Edge-space aerial foraging	24
Pipistrellus ceylonicus	2.28915e+06	50.1956	0.0082	1	7.9	9.6	47.5989	1	Non-migration	21	Oriental
Pipistrellus rusticus	3.45883e+06	61.4891	0.005	1	6.8	7	40.929	1	Non-migration	21	Afrotropical	Edge-space aerial foraging	24
Pipistrellus rusticus	3.45883e+06	61.4891	0.0063	13	5.44488	8.32925	45.0905	13	Non-migration	21	Afrotropical	Edge-space aerial foraging	24
Pipistrellus nathusii	5.886e+06	63.9131	0.0067	1	7.2	9.8	51.9751	1	Long distance	21	Palearctic	Edge-space aerial foraging	26
Nyctalus plancyi	1.91771e+06	28.9949	0.0205	14	7.6	15.1	55.1657	14	Unknown		Sino-Japanese	Open-space aerial foraging	35
Nyctalus noctula	8.03364e+06	111.75	0.0265	1	7.4	16.1	53.9956	1	Long distance	21	Palearctic	Open-space aerial foraging	22
Nyctalus leisleri	5.1704e+06	98.038	0.0169	1	7.9	19.3	75.1974	1	Long distance	21	Palearctic	Open-space aerial foraging	26
Nyctophilus geoffroyi	7.27263e+06	40.4915	0.0066	8	5.6	5.91	31.5017	8	Non-migration	21	Australian
Nyctophilus gouldi	959019	38.6636	0.0088	8	5.46	6.2	30.0259	8	Non-migration	21	Australian
Nyctophilus bifax	1.17033e+06	38.5973	0.0099	8	5.16	6.2	28.87	8	Unknown		Australian
Eptesicus brasiliensis	1.29126e+07	62.4437	0.00947	15	6.33	7.1	33.5537	15	Non-migration	21	Neotropical	Edge-space aerial foraging	29
Eptesicus furinalis	1.62926e+07	70.9109	0.0076	6	6.2	7.3	37.1234	6	Non-migration	21	Neotropical	Edge-space aerial foraging	29
Eptesicus fuscus	1.31683e+07	67.1632	0.0159	1	6.4	9.4	37.3768	1	Non-migration	21	Nearctic	Edge-space aerial foraging	16
Eptesicus hottentotus	2.8533e+06	24.242	0.03	1	7.2	14	45.0509	1	Non-migration	21	Afrotropical	Edge-space aerial foraging	24
Eptesicus hottentotus	2.8533e+06	24.242	0.03	16	6.3	10.3	33.1446	17	Non-migration	21	Afrotropical	Edge-space aerial foraging	24
Eptesicus hottentotus	2.8533e+06	24.242	0.0181	13	6.05979	9.81084	37.3613	13	Non-migration	21	Afrotropical	Edge-space aerial foraging	24
Eptesicus nilssonii	1.04187e+07	150.972	0.0092	1	6.6	8.1	38.6504	1	Non-migration	21	Palearctic	Edge-space aerial foraging	26
Eptesicus serotinus	1.21167e+07	135.877	0.0223	1	6.5	12.2	43.3381	1	Non-migration	21	Cosmopolitan	Edge-space aerial foraging	26
Scotomanes ornatus	2.69002e+06	34.8712	0.0209	12	5.89	9.62	34.9197	12	Non-migration	21	Cosmopolitan
Ia io	1.50646e+06	35.9791	0.0549	12	6.52	16.19	42.5939	12	Non-migration	21	Cosmopolitan	Open-space aerial foraging	35
Lasionycteris noctivagans	1.01104e+07	87.5136	0.0106	1	6.6	8.2	37.3232	1	Long distance	21	Nearctic	Edge-space aerial foraging	28
Glauconycteris variegata	8.69336e+06	63.4389	0.013	13	6.22749	8.59367	36.5427	13	Non-migration	21	Afrotropical	Edge-space aerial foraging	24
Hesperoptenus blanfordi	460424	21.3625	0.0068	4	5.5	10.3	54.3578	4	Non-migration	21	Oriental
Scoteanax rueppellii	301662	8.8248	0.0323	8	6.36	12.56	39.4341	8	Non-migration	21	Australian
Scoteanax rueppellii	301662	8.8248	0.0254	9	6.33	12.78	43.471	9	Non-migration	21	Australian
Pipistrellus hesperus	2.65574e+06	25.4699	0.0044	1	5.7	6.9	42.1004	1	Non-migration	21	Nearctic	Edge-space aerial foraging	16
Pipistrellus subflavus	4.26381e+06	40.8633	0.0051	1	6.2	5.6	32.5278	1	Short distance	21	Nearctic
Rhogeessa tumida	565651	16.5917	0.0039	1	6.2	6.8	43.1924	1	Unknown		Cosmopolitan	Edge-space aerial foraging	29
Scotozous dormeri	1.57945e+06	20.573	0.0078	1	6.9	9.1	45.8782	1	Non-migration	21	Oriental
Antrozous pallidus	4.36686e+06	50.4289	0.0208	4	6.1	8.1	29.4493	4	Non-migration	21	Nearctic	Narrow-space gleaning	16
Myotis volans	4.71173e+06	40.5356	0.0104	1	5.8	8.3	38.019	1	Non-migration	21	Nearctic	Edge-space aerial foraging	16
Myotis sodalis	1.56521e+06	27.8873	0.0068	1	5.4	6.5	34.3035	1	Short distance	21	Nearctic
Myotis leibii	1.42294e+06	28.0735	0.0065	1	6.1	6.7	35.8947	1	Non-migration	21	Nearctic	Narrow-space gleaning	16
Myotis californicus	3.98427e+06	39.5407	0.0042	1	5.6	4.8	29.7449	1	Non-migration	21	Nearctic	Edge-space aerial foraging	36
Myotis lucifugus	1.20404e+07	106.623	0.0071	1	6	7.5	39.0155	1	Short distance	21	Nearctic	Edge-space aerial foraging	37
Myotis occultus	996795	17.848	0.0087	1	6	7.3	35.488	1	Unknown		Nearctic
Myotis thysanodes	3.47202e+06	31.0206	0.0084	1	6.1	6.2	30.4951	1	Non-migration	21	Nearctic	Narrow-space gleaning	38
Myotis keenii	109268	11.155	0.007	1	5.8	6.8	35.5417	1	Non-migration	21	Nearctic	Narrow-space gleaning	39
Myotis evotis	3.16327e+06	25.3565	0.0073	1	6	6.1	31.4401	1	Non-migration	21	Nearctic	Narrow-space gleaning	16
Myotis brandtii	7.66248e+06	151.032	0.0053	4	6.2	6.5	37.2745	4	Short distance	21	Palearctic	Edge-space aerial foraging	26
Myotis yumanensis	4.0631e+06	31.8502	0.0052	1	6.3	7.8	45.0143	1	Non-migration	21	Nearctic
Myotis velifer	1.95419e+06	26.5534	0.0091	1	6.2	6.3	30.1712	1	Non-migration	21	Nearctic
Myotis chiloensis	445536	10.5238	0.00676	5	5.76	6.8	35.9574	5	Non-migration	21	Neotropical
Myotis albescens	1.45946e+07	60.1945	0.0059	1	6.9	7.5	41.4989	1	Non-migration	21	Neotropical	Edge-space trawling	34
Myotis grisescens	852990	13.3638	0.0104	1	6.4	8.2	37.561	1	Short distance	21	Nearctic
Myotis nigricans	1.438e+07	65.6596	0.0042	1	6.5	6.1	37.8008	1	Non-migration	21	Neotropical
Myotis keaysi	3.20422e+06	40.2095	0.0038	6	6.4	5.3	33.9574	6	Non-migration	21	Cosmopolitan	Edge-space aerial foraging	30
Myotis tricolor	4.23783e+06	51.022	0.016	1	6.2	8.2	32.5372	1	Non-migration	21	Afrotropical	Edge-space aerial foraging	24
Myotis tricolor	4.23783e+06	51.022	0.01367	16	6	6.9	28.8534	17	Non-migration	21	Afrotropical	Edge-space aerial foraging	24
Myotis tricolor	4.23783e+06	51.022	0.0131	13	5.75549	7.31423	31.0229	13	Non-migration	21	Afrotropical	Edge-space aerial foraging	24
Myotis emarginatus	4.47354e+06	82.6397	0.0067	1	5.9	7.1	37.6554	1	Non-migration	21	Palearctic	Narrow-space gleaning	26
Myotis bocagii	1.81917e+06	58.919	0.008	1	8.5	6.4	31.9949	1	Unknown		Afrotropical
Myotis bocagii	1.81917e+06	58.919	0.0091	2	6.1	8.1	38.7915	2	Unknown		Afrotropical
Myotis welwitschii	4.31095e+06	53.1811	0.018	13	5.70268	7.51724	28.6798	13	Non-migration	21	Afrotropical
Myotis dasycneme	5.42386e+06	92.599	0.0114	1	6.8	10.4	46.2027	1	Non-migration	21	Palearctic	Edge-space trawling	34
Myotis moluccarum	825396	49.0779	0.0106	8	6.07	7.54	34.3192	8	Unknown		Oceanina
Myotis mystacinus	4.97225e+06	69.1777	0.0054	1	6	7.1	40.4624	1	Short distance	21	Palearctic	Edge-space aerial foraging	26
Myotis macropus	1.32685e+06	31.5012	0.0113	9	6.39	7.72	34.3975	9	Unknown		Australian	Edge-space trawling	41
Myotis hasseltii	947129	39.4938	0.00875	4	6.6	6.6	32.0238	4	Non-migration	21	Oriental	Edge-space trawling	41
Myotis macrodactylus	682508	19.7051	0.00744	14	7.35	6.45	33.0343	14	Non-migration	21	Cosmopolitan
Myotis siligorensis	1.30973e+06	42.1677	0.0038	12	5.51	4.96	31.779	12	Non-migration	21	Oriental
Myotis davidii	95963.1	8.81949	0.00567	18	6.2	5.3	29.7171	18	Unknown		Cosmopolitan
Myotis montivagus	766979	48.1681	0.0083	10	6.5		35.8	19	Non-migration	21	Cosmopolitan
Myotis muricola	4.64285e+06	58.0474	0.00447	4	6.8	5.5	33.3822	4	Non-migration	21	Oriental
Myotis muricola	4.64285e+06	58.0474	0.0049	3	7.5	6.1	35.9077	3	Non-migration	21	Oriental
Myotis muricola	4.64285e+06	58.0474	0.005	12	5.88	4.4	25.7268	12	Non-migration	21	Oriental
Myotis ater	125971	32.4442	0.0045	12	5.52	4.18	25.314	12	Unknown		Cosmopolitan
Myotis chinensis	2.26309e+06	25.9208	0.0318	12	5.46	9.53	30.077	12	Non-migration	21	Cosmopolitan	Narrow-space gleaning	42
Myotis myotis	3.87448e+06	51.1084	0.0265	1	6.3	11.2	37.5621	1	Short distance	21	Palearctic	Narrow-space gleaning	26
Myotis blythii	6.19456e+06	129.708	0.02247	4	6.7	10.1	35.7876	4	Short distance	21	Cosmopolitan	Narrow-space gleaning	43
Myotis pequinius	564695	12.5792	0.01089	20	6.16	6.43	29.0048	20	Non-migration	21	Sino-Japanese
Myotis nattereri	5.8675e+06	68.9161	0.007	1	6.4	6.1	31.883	1	Non-migration	21	Palearctic	Narrow-space gleaning	26
Myotis adversus	242651	66.8736	0.0103	1	6.7	7.9	36.3035	1	Non-migration	21	Oriental
Myotis adversus	242651	66.8736	0.00902	3	5.7	7.3	35.0633	3	Non-migration	21	Oriental
Myotis pilosus	987258	19.4798	0.0175	12	5.3	8.8	33.8905	12	Non-migration	21	Sino-Japanese	Edge-space trawling	34
Myotis daubentonii	1.46549e+07	156.299	0.007	1	6.3	7	36.587	1	Short distance	21	Palearctic	Edge-space trawling	34
Myotis bechsteinii	2.51679e+06	56.3522	0.0101	1	6	9	41.6296	1	Non-migration	21	Palearctic	Narrow-space gleaning	26
Kerivoula intermedia	867950	19.1536	0.00368	16	6	4.1	26.5514	4	Non-migration	21	Oriental
Kerivoula minuta	143466	20.2465	0.00203	4	6.1	3.6	28.4259	4	Non-migration	21	Oriental
Kerivoula titania	562124	11.4762	0.0045	12	4.81	3.42	20.7114	12	Unknown		Oriental
Kerivoula papillosa	789930	26.4626	0.0101	4	5.7	4.9	22.665	4	Non-migration	21	Oriental
Kerivoula argentata	2.95193e+06	25.0097	0.01	1	6.1	6.6	30.6298	1	Non-migration	21	Afrotropical
Kerivoula argentata	2.95193e+06	25.0097	0.008	2	5.2	5.6	27.9955	2	Non-migration	21	Afrotropical
Kerivoula pellucida	1.21332e+06	30.6785	0.0041	4	5.6	4.3	26.8613	4	Non-migration	21	Oriental
Phoniscus papuensis	474578	18.2662	0.0061	8	5.31	4.32	23.6392	8	Non-migration	21	Australian
Harpiocephalus harpia	904078	51.96	0.0175	12	5.2	7.49	28.8454	12	Non-migration	21	Oriental
Murina cyclotis	2.0211e+06	48.4957	0.00906	4	5.4	6.4	30.6951	4	Non-migration	21	Oriental
Murina cyclotis	2.0211e+06	48.4957	0.0061	12	4.39	5.46	29.8774	12	Non-migration	21	Oriental
Murina suilla	1.44158e+06	24.0778	0.004	4	5.5	4.9	30.8624	4	Non-migration	21	Oriental	Narrow-space gleaning	44
Murina aenea	92936.7	18.1282	0.0075	4	5.6	5.8	29.6258	4	Non-migration	21	Oriental
References
1. Norberg, U. M. & Rayner, J. M. V. Ecological morphology and flight in bats (Mammalia; Chiroptera): wing adaptations, flight performance,foraging strategy and echolocation. Philos. T. R. Soc. B. 316, 337-419 (1987).
2. Schoeman, M. C. & Waddington, K. J. Do deterministic processes influence the phenotypic patterns of animalivorous bat ensembles at urban rivers? Afr. Zool. 46, 288-301(2011).
3. Pottie, S. A., Lane, D. J. W., Kingston, T. & Lee, B. P. Y. H. The microchiropteran bat fauna of Singapore. Acta. Chiropterol. 7, 237-247 (2005).
4. Jones, Kate E., Purvis, A. & Gittleman, J. L. Biological correlates of extinction risk in bats. Am. Nat. 161, 601-614 (2003).
5. Canals, M., Grossi, B., Iriarte-Díaz, J. & Veloso, C. Biomechanical and ecological relationships of wing morphology of eight Chilean bats. Rev. Chil. Hist. Nat. 78, 215-227 (2005).
6. Rydell, J., Arita, H. T., Santos, M. & Granados, J. Acoustic identification of insectivorous bats (order Chiroptera) of Yucatan, Mexico. J. Zool. 257, 27–36 (2002).
7. Jacobs, D. S., Barclay, R. M. & Schoeman, M. C. Foraging and roosting ecology of a rare insectivorous bat species, Laephotis wintoni (Thomas, 1901), Vespertilionidae. Acta. Chiropterol. 7, 101-109 (2005).
8. Rhodes, M. P. Assessment of sources of variance and patterns of overlap in microchiropteran wing morphology in southeast Queensland, Australia. Can. J. Zool. 80, 450-460 (2002).
9. Threlfall, C., Law, B., Penman, T. & Banks, P. B. Ecological processes in urban landscapes: mechanisms influencing the distribution and activity of insectivorous bats. Ecography 34, 814-826 (2011).
10. Jones, K. E. et al. PanTHERIA: a species-level database of life history, ecology, and geography of extant and recently extinct mammals. Ecology 90, 2648-2648 (2009).
11. O'Donnell, C. F. J. Home range and use of space by Chalinolobus tuberculatus, a temperate rainforest bat from New Zealand. J. Zool. 253, 253-264 (2001).
12. Furey, N. M. & Racey, P. A. Can wing morphology inform conservation priorities for Southeast Asian cave bats? Biotropica 48, 545-556 (2016).
13. Schoeman, M. C. & Jacobs, D. S. The relative influence of competition and prey defenses on the phenotypic structure of insectivorous bat ensembles in southern africa. PLoS One 3, e3715 (2008).
14. Wang. L., Lin, A.Q., Xiao, Y. H., Jiang, T. L. & Feng, J. Postnatal development in the big-footed bat, Myotis macrodactylus: wing morphology, echolocation calls, and flight. Acta. Chiropterol. 59, 435-441 (2014).
15. Marinello, M. M. & Bernard, E. Wing morphology of Neotropical bats: a quantitative and qualitative analysis with implications for habitat use. Can. J. Zool. 92, 141-147 (2014).
16. Myers, P. et al. The animal diversity web http://animaldiversity.org/ (2018).
17. Schoeman, C. & Jacobs, D. Support for the allotonic frequency hypothesis in an insectivorous bat community. Oecologia 134, 154-162 (2003).
18. Yi, H. et al. Echolocation calls,wing shape and summer diet of Myotis davidii. Chin. J. Zool. 46, 34-39 (2011).
19. Wordley, C. F. R., Sankaran, M., Mudappa, D. & Altringham, J. D. Bats in the Ghats: agricultural intensification reduces functional diversity and increases trait filtering in a biodiversity hotspot in India. Biol. Conserv. 210, 48-55 (2017).
20. Jones, G. et al. Echolocation calls, wing shape, diet and phylogenetic diagnosis of the endemic Chinese bat Myotis pequinius. Acta. Chiropterol. 8, 451-463 (2006).
21. Bisson, I. A., Safi, K. & Holland, R. A. Evidence for repeated independent evolution of migration in the largest family of bats. PLoS One 4, e7504 (2009).
22. Ratcliffe, J. M., Fenton, M. B. & Shettleworth, S. J. Behavioral flexibility positively correlated with relative brain volume in predatory bats. Brain. Behav. Evol. 67, 165-176 (2006).
23. Kingdon, J. et al. Mammals of Africa. (A&C Black, 2013).
24. Monadjem, A., Taylor, P. J., Cotterill, W. & Schoeman, M. C. Bats of southern and central Africa: a biogeographic and taxonomic synthesis. (Wits University Press Johannesburg, 2010).
25. Zhu, G., Chmura, A. & Zhang, L. Morphology, echolocation calls and diet of Scotophilus kuhlii (Chiroptera: Vespertilionidae) on Hainan island, south China. Acta. Chiropterol. 14, 175-181 (2012).
26. Dietz, C., von Helversen, O., Nill, D. & Lina, P. H. Bats of Britain, Europe and Northwest Africa. (A & C Black London, 2009).
27. Goerlitz, H. R., ter Hofstede, H. M., Zeale, M. R., Jones, G. & Holderied, M. W. An aerial-hawking bat uses stealth echolocation to counter moth hearing. Curr. Biol. 20, 1568-1572 (2010).
28. Barclay, R. M. R. Long- versus short-range foraging strategies of hoary (Lasiurus cinereus) and silver-haired (Lasionycteris noctivagans) bats and the consequences for prey selection. Can. J. Zool. 63, 2507-2515 (1985).
29. Kalko, E. K., Villegas, S. E., Schmidt, M., Wegmann, M. & Meyer, C. F. Flying high—assessing the use of the aerosphere by bats. Integr. Comp. Biol. 48, 60-73 (2008).
30. Williams-Guillén, K. & Perfecto, I. Ensemble composition and activity levels of insectivorous bats in response to management intensification in coffee Agroforestry systems. PLoS One 6, e16502 (2011).
31. Churchill, S. Australian bats. (Allen & Unwin, 2009).
32. Zhang, L. B, Liang, B., Parsons, S., Wei, L. & Zhang, S. Y. Morphology, echolocation and foraging behaviour in two sympatric sibling species of bat (Tylonycteris pachypus and Tylonycteris robustula) (Chiroptera: Vespertilionidae). J. Zool. 271, 344-351 (2007).
33. Korine, C. & Pinshow, B. Guild structure, foraging space use, and distribution in a community of insectivorous bats in the Negev Desert. J. Zool. 262, 187-196 (2004).
34. Denzinger, A. & Schnitzler, H. U. Bat guilds, a concept to classify the highly diverse foraging and echolocation behaviors of microchiropteran bats. Front. Physiol. 4, 164;10.3389/fphys.2013.00164 (2013).
35. Luo, B. et al. Social call divergence in bats: a comparative analysis. Behav. Ecol. 28, 533-540 (2017).
36. Simpson, M. R. Myotis californicus. Mamm. Species.428, 1-4 (1993).
37. Ratcliffe, J. M. & Dawson, J. W. Behavioural flexibility: the little brown bat, Myotis lucifugus, and the northern long-eared bat, M. septentrionalis, both glean and hawk prey. Anim. Behav. 66, 847-856 (2003).
38. Findley, J. S. Phenetic relationships among bats of the genus Myotis. Systematic. Biol. 21, 31-52 (1972).
39. Burles, D., Brigham, R., Ring, R. & Reimchen, T. Diet of two insectivorous bats, Myotis lucifugus and Myotis keenii, in relation to arthropod abundance in a temperate Pacific Northwest rainforest environment. Can. J. Zool. 86, 1367-1375 (2008).
40. Fukui, D. A. I., Murakami, M., Nakano, S. & Aoi, T. Effect of emergent aquatic insects on bat foraging in a riparian forest. J. Anim. Ecol. 75, 1252-1258 (2006).
41. Campbell, S. Ecological specialisation and conservation of Australia's large-footed myotis: a review of trawling bat behaviour. In The biology and conservation of Australasian bats (eds. Law, B., Eby, P., Lunney, D. & Lumsden, L.) 72-85 (Royal Zoological Society of NSW, 2011).
42. Ma, J., Liang, B., Zhang, S. & Metzner, W. Dietary composition and echolocation call design of three sympatric insectivorous bat species from China. Ecol. Res. 23, 113-119 (2008).
43. Arlettaz, R. Feeding behaviour and foraging strategy of free-living mouse-eared bats, Myotis myotis and Myotis blythii. Anim.Behav. 51, 1-11 (1996).
44. Schmieder, D. A., Kingston, T., Hashim, R. & Siemers, B. M. Sensory constraints on prey detection performance in an ensemble of vespertilionid understorey rain forest bats. Funct. Ecol. 26,1043-1053 (2012).
